# Supplementary material for: Serum and Liver Lipidome Following Empagliflozin Administration for Six Months in a Fast Food Diet Mouse Model
Source: Int J Mol Sci. 2025 Sep 23;26(19):9273. doi: 10.3390/ijms26199273 (PMC12524644; doi:10.3390/ijms26199273)
Supplement: Supplementary file 1 [file ijms-26-09273-s001.zip]

Archive with 8 entries (8 files):
- Legends to Supplementary Figures.pdf
- Polyzos_Figure S1.pptx
- Polyzos_Figure S2.pptx
- Polyzos_Figure S3.pptx
- Polyzos_Table S1.pdf
- Polyzos_Table S2.pdf
- Polyzos_Table S3.pdf
- Polyzos_Table S4.pdf
